# Supplementary material for: Developing a multi-institutional nomogram for assessing lung cancer risk in patients with 5–30 mm pulmonary nodules: a retrospective analysis
Source: PeerJ. 2023 Dec 13;11:e16539. doi: 10.7717/peerj.16539 (PMC10725170; doi:10.7717/peerj.16539)
Supplement: Supplemental Information 2 [file peerj-11-16539-s002.xls]

## Sheet: Sheet1
id	Status	Age	Gender	Smoking history	Annual smoking volume	Dust exposure history	Family history of malignancy	Family history of lung cancer	Density of the nodule	Nodule diameter	Spiculation	Edge	Lobulation	Shape	Calcification	Cavity	Vacuole	Vascular convergence	Bronchiole	Pleural traction
1	1	0	1	0	0	0	0	0	2	0	0	0	1	0	0	0	0	0	0	0
2	1	1	1	0	0	0	0	0	1	0	0	0	1	0	0	0	0	1	1	1
3	1	1	0	1	1	0	0	0	3	1	0	0	1	0	0	0	1	1	0	0
4	1	1	1	0	0	0	0	0	3	2	1	0	1	0	0	0	1	1	0	0
5	1	1	0	1	1	0	0	0	3	1	1	0	1	0	0	0	0	1	0	1
6	0	0	1	0	0	0	0	0	3	1	0	0	1	0	0	0	0	1	0	1
7	1	1	0	0	0	0	0	0	2	0	0	0	1	0	0	0	0	1	0	0
8	1	0	0	1	1	0	0	0	3	2	1	0	1	0	0	0	0	1	0	1
9	1	1	0	1	1	0	0	0	3	0	0	0	0	0	0	0	0	1	1	0
10	1	1	1	0	0	0	0	0	3	1	1	0	1	0	0	0	0	1	0	1
11	0	1	0	1	1	0	0	0	3	1	0	1	0	1	0	0	0	0	0	0
12	0	1	0	1	1	0	0	0	3	1	0	0	1	0	0	0	0	0	0	0
13	1	1	1	0	0	0	0	0	1	0	0	1	0	1	0	0	0	1	0	0
14	1	0	1	0	0	0	0	0	2	1	0	0	1	0	0	0	1	1	0	0
15	1	0	1	0	0	0	0	0	1	0	0	0	1	0	0	0	0	1	1	0
16	1	1	1	0	0	0	0	0	3	1	0	0	1	0	0	0	0	1	0	1
17	0	1	0	1	1	0	0	0	3	1	0	0	1	0	0	0	0	1	0	0
18	1	0	1	0	0	0	0	0	3	2	1	0	1	0	0	0	0	1	1	0
19	0	0	0	0	0	0	0	0	3	2	0	0	1	0	0	0	0	1	0	1
20	1	0	1	0	0	0	0	0	2	1	0	0	1	0	0	0	0	1	0	1
21	1	1	0	0	0	0	0	0	2	1	0	0	1	0	0	0	0	0	1	1
22	1	1	1	0	0	0	0	0	3	1	0	0	1	0	0	0	0	1	1	0
23	0	1	1	0	0	0	0	0	3	0	1	0	1	0	0	0	0	1	0	0
24	1	1	0	0	0	0	0	0	3	2	1	0	1	0	0	1	0	1	0	1
25	1	0	1	0	0	0	0	0	1	1	0	0	1	0	0	0	0	1	0	0
26	1	1	1	0	0	0	0	0	2	2	0	0	1	0	0	0	0	1	0	1
27	1	1	0	0	0	0	0	0	3	2	1	0	1	0	0	0	1	1	0	1
28	1	0	1	0	0	0	0	0	1	0	0	1	1	0	0	0	1	0	0	1
29	1	1	0	1	1	0	0	0	3	1	0	0	1	0	0	0	1	1	0	1
30	0	1	0	0	0	0	0	0	3	0	1	0	0	0	0	0	0	1	0	0
31	0	0	0	0	0	0	0	0	3	0	0	0	1	0	0	0	0	0	0	0
32	0	0	1	0	0	0	0	0	3	1	0	0	1	0	0	0	0	0	0	0
33	1	1	0	0	0	0	0	0	3	1	1	0	1	0	0	1	0	1	0	1
34	1	1	1	0	0	0	0	0	3	1	0	0	1	0	0	0	0	1	0	1
35	1	0	1	0	0	0	0	0	2	1	0	0	1	0	0	0	0	1	0	0
36	1	1	1	0	0	0	0	0	3	1	0	0	1	0	0	0	0	1	1	1
37	0	0	0	0	0	0	0	0	3	0	0	0	0	0	0	0	0	1	0	0
38	1	1	1	0	0	0	0	0	3	1	1	0	1	0	0	0	0	1	0	1
39	0	0	1	0	0	0	0	0	3	1	0	0	1	0	0	0	0	1	0	0
40	1	1	0	1	1	0	0	0	3	1	0	0	1	0	0	0	1	1	0	1
41	0	1	1	0	0	0	0	0	3	1	0	0	1	0	0	0	0	1	0	1
42	1	0	0	1	1	0	0	0	3	1	0	0	1	0	0	0	0	1	0	1
43	1	1	0	1	1	0	0	0	3	2	0	0	1	0	0	0	0	1	0	1
44	0	1	1	0	0	0	0	0	3	1	0	0	1	0	0	0	0	0	0	1
45	0	0	1	0	0	0	0	0	3	0	1	0	1	0	0	0	1	0	0	1
46	1	1	0	1	1	0	0	0	3	2	0	0	1	0	0	0	0	1	0	1
47	1	1	0	1	1	0	0	0	3	2	0	0	1	0	1	0	0	1	0	1
48	1	0	1	0	0	0	0	0	3	1	0	0	1	0	0	0	0	1	0	1
49	1	0	1	0	0	0	0	0	3	2	1	0	1	0	0	0	0	1	1	0
50	1	1	0	1	1	0	0	0	3	1	1	0	1	0	0	0	0	1	1	1
51	1	0	1	0	0	0	0	0	3	1	1	0	1	0	0	0	0	1	0	1
52	0	1	0	0	0	0	0	0	3	2	1	0	1	0	0	0	0	0	0	1
53	0	0	1	0	0	0	0	0	2	0	0	0	0	0	0	0	0	1	0	0
54	0	0	0	0	0	0	0	0	3	1	0	0	1	0	0	0	0	1	0	0
55	1	1	0	1	1	0	0	0	2	0	0	0	0	0	0	0	1	1	0	0
56	0	1	0	0	0	0	0	0	3	1	1	0	1	0	0	0	0	1	0	1
57	0	1	0	1	1	0	0	0	3	0	0	0	0	0	0	0	0	1	1	0
58	0	0	1	0	0	0	0	0	3	0	0	0	0	0	0	0	0	0	0	0
59	0	0	0	1	1	0	0	0	3	0	1	0	0	0	0	0	0	0	0	1
60	0	0	0	0	0	0	0	0	3	1	0	0	1	0	0	0	0	1	0	1
61	1	1	0	0	0	0	0	0	3	2	1	0	1	0	0	0	0	1	0	1
62	0	1	0	1	1	0	0	0	3	2	1	0	1	0	0	0	1	0	0	0
63	0	0	0	1	1	0	0	0	3	2	1	0	1	0	0	0	0	0	0	1
64	1	1	0	1	1	0	0	0	3	2	0	0	1	0	0	0	0	1	0	1
65	1	1	1	0	0	0	0	0	1	1	0	0	0	0	0	0	0	1	0	1
66	0	0	1	0	0	0	0	0	3	0	0	0	1	0	0	0	0	0	0	0
67	1	0	1	0	0	0	0	0	3	0	0	0	1	0	0	0	0	1	1	1
68	1	1	1	0	0	0	0	0	3	2	0	0	1	0	0	0	1	1	1	1
69	0	1	0	1	1	0	0	0	3	1	1	0	0	0	0	0	0	0	0	0
70	1	1	0	1	1	0	0	0	3	1	1	0	1	0	0	0	0	1	1	1
71	0	0	0	0	0	0	0	0	3	1	0	1	1	0	0	0	0	1	0	1
72	0	1	1	0	0	0	0	0	3	1	0	0	0	0	0	0	0	0	0	0
73	1	0	0	0	0	0	0	0	3	1	1	0	1	0	0	0	0	1	0	1
74	1	1	1	0	0	0	0	0	2	2	0	0	1	0	0	0	0	1	0	1
75	1	0	1	0	0	0	0	0	3	0	0	1	0	1	0	0	0	1	0	0
76	1	0	1	0	0	0	0	0	2	0	1	0	1	0	0	0	0	1	1	0
77	1	0	1	0	0	0	1	0	3	1	1	0	1	0	0	0	0	1	0	1
78	1	1	0	1	1	0	0	0	3	1	1	0	1	0	0	0	0	1	0	1
79	1	1	0	1	1	0	0	0	2	1	0	0	0	0	0	0	0	1	0	1
80	1	1	0	1	1	0	0	0	1	1	0	1	1	0	0	0	0	1	0	1
81	1	0	0	1	1	0	0	0	3	2	0	0	1	0	0	0	0	1	1	0
82	1	1	1	0	0	0	0	0	3	2	1	0	1	0	0	0	0	1	1	0
83	1	0	0	0	0	0	0	0	3	0	0	0	1	0	0	0	0	1	1	0
84	1	1	1	0	0	0	0	0	3	2	1	0	1	0	0	0	0	1	0	1
85	1	1	0	1	1	1	0	0	3	1	0	0	0	0	0	0	0	0	0	1
86	0	1	0	1	1	0	0	0	3	0	0	0	1	0	0	0	0	0	0	1
87	0	1	1	0	0	0	0	0	3	2	0	1	1	1	0	0	0	0	0	0
88	1	0	1	0	0	0	1	1	3	1	1	0	1	0	0	0	0	1	0	1
89	1	1	0	0	0	0	0	0	3	1	1	0	1	0	0	0	0	1	1	1
90	1	1	0	1	1	0	0	0	3	1	1	0	1	0	0	0	1	1	0	1
91	1	1	0	1	1	0	0	0	3	1	0	0	1	0	0	0	0	1	0	0
92	1	0	0	1	1	0	0	0	3	0	1	0	1	0	0	0	0	1	1	1
93	1	0	1	0	0	0	0	0	3	1	0	0	1	0	0	0	0	1	0	1
94	0	0	0	1	1	0	0	0	3	1	0	0	1	0	1	0	0	1	0	1
95	1	0	1	0	0	0	0	0	2	0	1	0	0	0	0	0	0	0	0	0
96	0	0	1	0	0	0	0	0	3	2	0	1	0	0	0	0	0	1	1	0
97	1	0	1	0	0	0	0	0	2	1	1	0	1	0	0	0	0	1	1	1
98	1	1	1	0	0	0	0	0	3	0	0	0	1	0	0	0	0	1	0	1
99	0	1	1	0	0	0	0	0	2	1	0	1	0	1	0	0	0	0	0	0
100	1	1	0	1	1	0	0	0	3	2	0	0	1	0	0	0	0	1	0	1
101	0	0	0	1	1	0	0	0	3	1	0	1	1	0	0	0	0	1	1	0
102	1	1	0	0	0	0	0	0	3	1	1	0	1	0	0	0	1	0	0	1
103	0	1	0	0	0	0	0	0	3	1	0	0	1	0	0	0	0	0	0	1
104	1	1	1	0	0	0	0	0	3	1	1	0	1	0	0	0	0	1	1	1
105	1	0	0	1	1	1	0	0	3	2	0	0	1	0	0	0	0	1	0	1
106	0	1	0	0	0	0	0	0	3	0	0	1	0	1	0	0	0	1	0	0
107	1	0	1	0	0	0	0	0	3	0	1	0	1	0	0	0	0	1	1	1
108	1	0	1	0	0	0	0	0	3	2	0	0	1	0	0	0	0	1	1	1
109	1	0	1	0	0	0	0	0	3	2	0	0	1	0	0	0	0	1	0	1
110	1	0	1	0	0	0	0	0	3	1	1	0	1	0	0	0	0	0	0	0
111	1	0	1	0	0	0	0	0	3	0	0	0	1	0	0	0	0	1	0	1
112	1	1	1	0	0	0	0	0	3	1	0	0	1	0	0	0	0	1	0	1
113	0	0	0	0	0	0	0	0	3	0	0	0	1	0	0	0	0	1	0	0
114	1	1	0	0	0	0	0	0	2	1	1	0	1	0	0	0	0	1	1	0
115	1	0	1	0	0	0	0	0	2	0	0	1	1	0	0	0	0	0	0	1
116	1	0	1	0	0	0	0	0	2	1	0	0	1	0	0	0	0	1	1	1
117	0	0	0	1	1	0	0	0	3	0	0	0	1	0	0	0	0	1	0	1
118	1	1	1	0	0	0	0	0	3	2	0	0	1	0	0	0	0	1	0	1
119	1	1	1	0	0	0	0	0	2	1	0	0	1	0	0	0	0	0	0	0
120	1	1	0	1	1	0	0	0	3	2	0	0	1	0	0	0	0	0	1	1
121	1	1	1	0	0	0	0	0	3	1	0	0	1	0	0	0	0	1	0	1
122	1	0	0	1	1	0	1	0	1	1	0	0	0	0	0	0	0	1	1	0
123	0	0	1	0	0	0	0	0	3	1	1	0	1	0	0	0	0	1	0	1
124	0	1	0	0	0	0	0	0	3	1	0	0	1	0	0	0	0	1	0	0
125	1	0	1	0	0	0	0	0	3	1	1	0	1	0	0	0	0	1	0	1
126	1	0	1	0	0	0	0	0	3	1	0	0	1	0	0	0	0	1	0	1
127	1	0	1	0	0	0	0	0	3	1	1	0	1	0	0	0	0	1	0	1
128	1	0	0	0	0	0	0	0	2	1	0	0	1	0	0	0	0	1	0	0
129	1	1	1	0	0	0	0	0	3	2	0	0	1	0	0	0	0	1	0	1
130	0	0	0	1	1	0	0	0	3	1	0	0	1	0	0	0	0	1	0	0
131	0	1	0	0	0	0	0	0	3	1	1	0	1	0	0	0	0	1	0	0
132	0	0	0	1	1	0	0	0	3	1	0	0	1	0	0	0	0	1	0	1
133	1	0	0	1	1	0	0	0	2	1	0	0	0	0	0	0	0	1	0	0
134	1	0	1	0	0	0	0	0	2	1	0	0	1	0	0	0	0	0	0	0
135	0	0	1	0	0	0	0	0	2	0	0	0	0	0	0	0	0	1	0	1
136	0	1	1	0	0	0	1	0	3	1	1	0	1	0	0	0	0	0	1	1
137	1	0	1	0	0	0	0	0	2	0	0	0	0	0	0	0	1	1	0	0
138	1	0	1	0	0	0	0	0	2	1	0	0	0	0	0	0	0	0	0	0
139	1	0	0	1	1	0	0	0	3	0	0	0	1	0	0	0	0	1	1	0
140	0	0	1	0	0	0	0	0	3	1	0	0	1	0	0	0	0	1	0	1
141	1	0	1	0	0	0	0	0	1	0	0	0	0	0	0	0	0	1	0	1
142	1	0	0	1	1	0	0	0	2	1	0	0	1	0	0	0	0	1	0	1
143	1	1	0	1	1	0	0	0	3	2	0	0	1	0	0	0	0	1	0	1
144	1	1	0	1	1	0	0	0	3	2	0	0	1	0	0	1	0	1	0	1
145	0	1	0	0	0	0	0	0	3	0	0	1	0	1	0	0	0	0	0	0
146	0	1	0	1	1	0	1	1	2	0	1	0	1	0	0	0	0	1	1	1
147	0	0	1	0	0	0	0	0	3	0	1	0	0	0	0	0	0	1	0	0
148	0	0	0	1	1	0	0	0	3	0	0	1	0	1	0	0	0	1	0	0
149	0	0	0	0	0	0	0	0	3	1	1	0	1	0	0	0	0	0	0	1
150	1	1	1	0	0	0	0	0	3	1	1	0	1	0	0	0	0	1	0	1
151	0	1	1	0	0	0	0	0	3	1	0	0	1	0	0	0	0	1	0	1
152	1	0	1	0	0	0	0	0	3	2	0	0	1	0	0	0	1	1	0	1
153	1	0	0	0	0	0	0	0	2	1	0	0	1	0	0	0	0	1	0	1
154	1	1	1	0	0	0	0	0	3	2	1	0	1	0	0	0	1	1	0	1
155	1	0	1	0	0	0	0	0	3	1	0	0	1	0	0	0	0	1	1	1
156	0	1	1	0	0	0	0	0	3	0	0	0	1	0	0	0	0	0	0	0
157	1	1	0	1	1	0	0	0	3	2	0	0	1	0	0	0	0	1	1	1
158	1	1	0	1	1	0	0	0	3	2	1	0	1	0	0	0	0	1	0	1
159	1	0	1	0	0	0	0	0	2	1	0	0	1	0	0	0	0	1	1	0
160	0	0	0	0	0	0	0	0	3	2	1	0	1	0	0	0	0	0	0	1
161	0	1	0	0	0	0	0	0	3	1	0	0	1	0	0	0	0	0	0	1
162	1	1	1	0	0	0	0	0	3	1	0	0	1	0	0	0	0	1	0	0
163	1	0	1	0	0	0	0	0	1	1	0	1	0	0	0	0	0	1	0	1
164	0	0	0	0	0	0	0	0	3	1	0	0	1	0	0	0	0	1	1	0
165	0	0	0	0	0	0	0	0	3	1	1	0	1	0	0	0	0	1	0	1
166	1	0	1	0	0	0	0	0	3	1	1	0	1	0	0	0	0	1	0	1
167	0	0	1	0	0	0	0	0	2	0	1	0	0	0	0	0	0	1	0	1
168	0	0	1	0	0	0	0	0	3	2	0	0	1	0	0	0	0	1	0	1
169	1	0	1	0	0	0	0	0	3	2	1	0	1	0	0	0	0	1	0	1
170	0	0	0	1	1	0	0	0	3	1	0	0	1	0	0	0	0	0	0	1
171	1	1	0	1	1	0	0	0	3	1	1	0	1	0	0	0	1	1	0	1
172	1	1	1	0	0	0	0	0	1	1	0	0	0	0	0	0	1	1	0	1
173	1	0	0	0	0	0	0	0	3	0	1	0	1	0	0	0	0	1	0	1
174	1	0	1	0	0	0	0	0	2	2	0	1	0	1	0	0	1	0	0	0
175	1	1	1	0	0	0	0	0	1	1	0	0	1	0	0	0	0	1	1	0
176	1	0	1	0	0	0	1	1	1	0	0	0	1	0	0	0	0	1	0	0
177	1	1	0	0	0	0	0	0	3	1	0	0	1	0	0	0	0	1	1	0
178	1	0	1	0	0	0	0	0	3	0	1	0	1	0	0	0	1	1	0	1
179	1	0	1	0	0	0	0	0	1	1	1	0	1	0	0	0	0	1	0	0
180	1	0	0	1	1	0	0	0	3	2	1	0	0	0	0	0	0	1	0	1
181	0	0	0	1	1	0	0	0	3	0	0	0	1	0	0	0	0	1	0	0
182	1	1	0	1	1	0	0	0	3	1	1	0	1	0	0	0	0	1	0	1
183	1	1	0	0	0	0	0	0	3	1	1	0	1	0	0	0	0	1	1	1
184	0	0	1	0	0	0	0	0	3	1	0	0	1	0	0	0	0	1	0	1
185	1	0	1	0	0	0	0	0	2	2	1	0	1	0	0	0	0	1	0	1
186	1	0	0	1	1	0	0	0	2	2	0	1	1	0	0	0	0	1	0	1
187	1	1	0	1	1	0	0	0	2	0	0	0	0	0	0	0	0	0	0	0
188	0	0	0	0	0	0	0	0	3	0	0	0	1	0	0	0	0	0	0	0
189	0	0	0	1	1	0	0	0	3	2	0	0	1	0	0	0	0	0	0	1
190	1	1	1	0	0	0	0	0	3	1	0	0	1	0	0	0	0	1	0	1
191	1	0	1	0	0	0	0	0	3	1	1	0	1	0	0	0	0	1	0	1
192	1	0	1	0	0	0	0	0	2	1	0	0	0	0	0	0	0	1	1	0
193	1	0	1	0	0	0	0	0	3	1	1	0	1	0	0	1	0	0	1	1
194	1	0	0	1	1	0	0	0	3	1	1	0	1	0	0	0	0	1	0	1
195	1	0	1	0	0	0	0	0	3	1	0	0	1	0	0	0	0	1	0	0
196	1	0	1	0	0	0	0	0	2	1	0	0	1	0	0	0	0	1	0	1
197	1	1	1	0	0	0	0	0	2	2	0	0	1	0	0	0	0	1	0	1
198	1	0	1	0	0	0	0	0	3	0	0	0	1	0	0	0	0	1	0	1
199	1	0	1	0	0	0	0	0	2	0	1	0	1	0	0	0	0	1	0	0
200	1	0	1	0	0	0	0	0	3	1	0	0	1	0	0	0	0	1	1	1
201	1	0	1	0	0	0	0	0	1	0	0	1	0	1	0	0	0	1	0	0
202	1	1	0	1	1	0	0	0	3	1	1	0	1	0	0	0	0	1	1	1
203	0	1	0	1	1	0	0	0	3	0	0	1	1	0	0	0	0	1	0	0
204	0	0	1	0	0	0	0	0	3	2	0	0	1	0	0	0	0	0	0	0
205	0	0	0	1	1	0	0	0	3	1	0	0	1	0	0	0	0	0	1	0
206	0	1	1	0	0	0	0	0	3	1	0	0	1	0	0	0	0	0	0	1
207	0	0	0	1	1	0	0	0	3	0	0	1	0	0	0	0	0	1	0	0
208	0	0	0	0	0	0	0	0	3	0	0	0	1	0	0	0	0	1	0	1
209	0	0	1	0	0	0	0	0	3	0	0	0	1	0	0	0	0	0	0	1
210	0	0	0	1	1	0	0	0	3	1	0	0	1	0	0	0	0	0	0	0
211	1	1	0	0	0	0	0	0	2	1	0	0	1	0	0	0	0	1	0	0
212	1	0	0	0	0	0	0	0	3	1	1	0	1	0	0	0	0	1	0	1
213	1	0	1	0	0	0	0	0	3	1	1	0	0	0	0	0	1	1	1	1
214	0	1	1	0	0	0	0	0	3	1	0	0	1	0	0	0	0	1	0	1
215	1	0	1	0	0	0	0	0	1	0	0	1	0	1	0	0	1	0	0	0
216	1	0	1	0	0	0	0	0	3	0	0	1	0	1	0	0	0	1	0	1
217	0	1	0	1	1	0	0	0	3	1	1	0	1	0	0	0	0	1	0	1
218	1	0	1	0	0	0	0	0	3	1	0	0	1	0	0	0	0	0	0	1
219	0	0	1	0	0	0	0	0	3	0	0	1	1	1	1	0	0	1	0	0
220	0	0	0	1	1	0	0	0	1	1	0	0	0	0	0	0	1	1	0	0
221	0	0	0	0	0	0	0	0	3	1	0	0	1	0	0	0	1	0	0	0
222	1	1	0	1	1	0	0	0	2	1	0	0	0	0	0	0	1	0	0	1
223	1	1	0	0	0	0	0	0	3	1	1	0	1	0	0	0	0	1	0	1
224	1	1	0	1	1	0	0	0	2	2	0	0	1	0	0	0	0	1	1	0
225	1	1	1	0	0	0	0	0	3	1	0	0	1	0	0	0	0	1	0	1
226	0	1	0	1	1	0	0	0	3	1	1	0	1	0	1	0	0	0	0	0
227	0	0	0	1	1	0	0	0	3	1	0	0	1	0	0	0	0	1	0	1
228	0	0	0	1	1	0	0	0	3	1	0	0	1	0	0	1	0	1	0	1
229	1	0	0	0	0	0	0	0	1	0	0	1	0	1	0	0	0	1	1	1
230	0	0	0	0	0	0	0	0	3	0	0	0	1	0	0	0	0	1	0	0
231	1	0	0	0	0	0	0	0	1	0	0	1	0	0	0	0	0	1	1	1
232	0	0	1	0	0	0	0	0	3	1	1	0	1	0	0	0	0	0	0	0
233	0	1	0	1	1	0	0	0	3	1	1	0	1	0	0	0	0	1	1	0
234	1	0	0	0	0	0	0	0	3	1	0	0	1	0	0	0	0	1	0	0
235	0	0	0	0	0	0	0	0	3	0	0	1	1	0	0	0	0	1	0	1
236	1	1	1	0	0	0	0	0	3	1	0	0	1	0	0	0	0	1	1	1
237	1	0	1	0	0	0	0	0	1	0	0	0	0	0	0	0	1	0	0	0
238	0	0	0	1	1	0	0	1	3	0	1	0	1	0	0	0	1	0	0	1
239	1	0	0	1	1	0	0	0	3	2	1	0	1	0	0	0	0	1	1	0
240	1	1	0	1	1	0	0	0	3	2	1	0	1	0	0	0	0	1	0	1
241	1	0	1	0	0	0	0	0	3	1	0	0	1	0	0	0	0	1	0	1
242	0	0	0	0	0	0	0	0	3	0	0	0	1	0	0	0	0	1	0	0
243	1	0	0	1	1	0	0	1	3	2	0	0	1	0	0	0	0	1	0	1
244	0	0	0	1	1	0	0	0	3	0	0	0	1	0	0	0	0	0	0	1
245	0	0	0	0	0	0	0	0	3	1	1	0	1	0	0	0	1	0	0	1
246	1	0	1	0	0	0	0	0	1	1	0	1	0	0	0	0	0	0	0	0
247	0	0	0	1	1	0	0	0	3	0	0	0	1	0	0	0	0	1	0	1
248	1	0	1	0	0	0	0	0	1	1	1	0	0	0	0	0	0	1	0	0
249	0	0	1	0	0	0	0	0	1	0	0	0	0	0	0	0	0	1	0	0
250	1	0	1	0	0	0	0	0	1	0	0	1	0	1	0	0	0	1	0	0
251	1	0	1	0	0	0	0	0	3	0	0	0	1	0	0	0	0	1	1	0
252	1	0	0	0	0	0	0	0	3	1	1	0	1	0	0	0	0	1	1	1
253	1	1	1	0	0	0	0	0	2	1	0	0	1	0	0	0	0	1	0	1
254	1	1	0	0	0	0	0	0	3	1	0	0	1	0	0	0	0	1	1	1
255	1	0	0	1	1	0	0	0	3	1	1	0	1	0	0	0	0	1	0	1
256	0	0	1	0	0	0	0	0	3	1	1	0	1	0	0	0	0	1	0	1
257	1	0	1	0	0	0	0	0	2	1	0	0	0	0	0	0	1	0	0	1
258	1	1	1	0	0	0	0	0	3	1	1	0	1	0	0	0	0	1	0	1
259	1	0	0	1	1	0	0	0	3	1	0	0	1	0	0	0	0	1	1	0
260	1	1	1	0	0	0	0	0	3	2	1	0	1	0	0	0	0	1	0	1
261	0	0	0	0	0	0	0	0	3	1	0	1	0	1	0	0	0	0	0	1
262	1	1	0	0	0	0	0	0	2	1	1	0	1	0	0	0	0	0	0	1
263	1	0	1	0	0	0	0	0	2	2	0	0	1	0	0	0	0	1	1	0
264	1	1	0	1	1	0	0	0	2	1	1	0	1	0	0	0	0	1	1	1
265	1	0	0	1	1	0	0	0	3	1	1	0	1	0	0	0	0	0	1	1
266	1	1	0	1	1	0	0	0	3	1	1	0	1	0	0	0	0	1	1	1
267	1	0	0	0	0	0	0	0	3	1	1	0	1	0	0	0	0	1	1	0
268	1	0	1	0	0	0	0	0	1	0	1	0	1	0	0	0	0	0	1	1
269	1	1	1	0	0	0	0	0	3	1	0	0	1	0	0	0	0	0	1	1
270	0	0	1	0	0	0	0	0	3	1	0	1	1	0	0	0	0	0	0	0
271	0	0	0	1	1	0	0	0	3	1	1	0	1	0	0	0	0	1	0	0
272	1	0	0	0	0	0	0	0	2	2	0	0	1	0	0	0	1	0	0	1
273	1	1	0	1	1	0	0	0	2	1	0	0	1	0	0	0	0	1	0	1
274	1	1	0	0	0	0	0	0	3	1	0	0	1	0	0	0	0	1	0	1
275	1	0	0	0	0	0	0	0	2	0	0	1	0	1	0	0	0	1	0	0
276	1	0	0	1	1	0	0	0	2	1	0	0	1	0	0	0	0	1	0	1
277	1	1	1	0	0	0	0	0	2	1	0	0	0	0	0	0	0	1	0	0
278	0	1	1	0	0	0	0	0	3	1	0	0	1	0	0	0	0	0	0	0
279	0	0	0	0	0	0	0	0	3	1	0	0	1	0	0	0	0	1	0	0
280	0	0	0	1	1	0	0	0	1	1	0	0	0	0	0	0	0	1	0	0
281	0	1	0	1	1	0	0	0	3	0	0	1	1	0	0	0	0	1	0	0
282	1	0	1	0	0	0	0	0	2	0	0	1	1	0	0	0	0	0	0	0
283	0	1	0	1	1	0	0	0	3	1	0	1	1	1	0	0	0	0	0	0
284	0	1	1	0	0	0	0	0	3	1	0	1	0	0	1	0	0	0	0	0
285	1	0	1	0	0	0	0	0	3	1	0	0	1	0	0	0	0	1	1	1
286	1	0	0	1	1	0	0	0	2	1	0	0	1	0	0	0	0	0	0	0
287	0	0	0	1	1	0	0	0	3	0	0	0	1	0	1	0	0	1	0	1
288	1	0	1	0	0	0	0	0	3	1	1	0	1	0	0	0	0	1	1	0
289	1	1	1	0	0	0	0	0	3	1	0	0	1	0	0	0	0	1	1	1
290	1	1	0	0	0	0	0	0	3	1	1	0	1	0	0	0	1	0	0	1
291	1	1	1	0	0	0	0	0	3	2	1	0	1	0	0	0	1	0	1	1
292	1	0	0	1	1	0	0	0	3	1	1	0	1	0	0	0	0	1	0	1
293	1	1	1	0	0	0	0	0	3	1	0	1	1	0	0	0	0	1	0	1
294	0	1	0	1	1	0	0	0	3	1	0	0	1	0	0	0	0	0	0	1
295	1	1	0	1	1	0	0	0	2	1	0	0	1	0	0	0	0	1	1	1
296	1	1	0	1	1	0	0	0	3	1	1	0	1	0	0	0	0	1	0	1
297	0	1	0	1	1	0	0	0	3	1	0	0	1	0	0	0	0	1	0	1
298	1	1	0	1	1	0	0	0	3	1	1	0	1	0	0	1	0	1	0	1
299	1	0	0	0	0	0	0	0	1	0	0	0	1	0	0	0	0	0	0	0
300	0	0	0	1	1	0	0	0	3	1	1	0	1	1	0	0	0	1	0	1
301	1	0	1	0	0	0	0	0	3	2	1	0	1	0	0	0	0	1	0	1
302	1	0	1	0	0	0	0	0	3	1	0	0	1	0	0	0	0	1	0	1
303	1	1	0	1	1	0	0	0	3	1	0	0	1	0	0	0	0	1	0	0
304	1	0	1	0	0	0	0	0	3	1	0	0	0	0	0	0	1	1	0	1
305	1	0	1	0	0	0	0	0	1	0	0	0	0	0	0	0	0	0	1	0
306	1	0	1	0	0	0	0	0	3	1	0	0	1	0	0	0	0	1	0	1
307	0	0	0	1	1	0	0	0	3	0	0	0	1	0	0	0	0	0	0	1
308	1	0	1	0	0	0	0	0	2	1	0	0	0	0	0	0	1	1	0	0
309	1	0	1	0	0	0	0	0	2	1	0	0	1	0	1	0	0	1	0	0
310	0	0	1	0	0	0	0	0	3	1	0	0	1	0	1	0	0	0	0	1
311	1	1	1	0	0	0	0	0	2	1	0	0	1	0	0	0	1	1	0	0
312	1	0	1	0	0	0	0	0	3	1	1	0	1	0	0	0	0	1	0	1
313	1	1	1	0	0	0	0	0	1	0	0	0	1	0	0	0	0	1	1	0
314	0	0	1	0	0	0	0	0	3	1	0	0	0	0	0	0	0	0	0	1
315	1	0	0	0	0	0	0	0	2	1	0	1	0	0	0	0	0	1	0	1
316	1	1	0	0	0	0	0	0	3	1	1	0	1	0	0	0	0	0	1	1
317	1	0	1	0	0	0	0	0	3	1	1	0	1	0	0	0	0	1	1	1
318	0	0	1	0	0	0	0	0	3	0	0	0	1	0	0	0	0	1	0	0
319	0	0	1	0	0	0	0	0	3	1	0	0	0	1	0	0	0	0	0	1
320	1	0	1	0	0	0	0	0	1	0	0	0	1	0	0	0	0	1	1	0
321	1	1	0	1	1	0	0	0	2	2	0	0	1	0	0	0	0	1	0	1
322	0	0	0	0	0	0	0	0	3	0	0	0	1	0	0	0	1	1	0	1
323	1	0	0	1	1	0	0	0	3	2	0	0	1	0	0	1	0	1	0	1
324	1	0	1	0	0	0	0	0	3	2	0	0	1	0	0	0	0	1	0	1
325	1	1	0	1	1	0	1	1	3	2	0	0	1	0	0	0	0	1	0	1
326	1	0	1	0	0	0	0	0	2	2	0	0	1	0	0	0	0	0	1	0
327	0	0	1	0	0	0	0	0	3	1	0	0	1	0	0	0	0	1	0	1
328	1	0	0	0	0	0	0	0	1	0	0	0	1	0	0	0	0	1	0	0
329	0	1	1	0	0	0	0	0	2	2	0	0	1	0	1	0	0	1	1	1
330	0	1	0	0	0	0	0	0	3	2	0	0	1	0	0	0	0	0	0	1
331	1	0	1	0	0	0	0	0	3	1	1	0	1	0	0	0	0	1	0	1
332	1	0	0	0	0	0	0	0	3	2	0	0	1	0	0	0	0	1	1	0
333	1	0	1	0	0	0	0	0	1	1	0	0	1	0	0	0	1	1	1	0
334	1	0	1	0	0	0	0	0	3	1	0	0	1	0	0	0	0	1	0	0
335	1	0	1	0	0	0	0	0	1	0	0	0	0	0	0	0	0	1	0	0
336	0	1	0	0	0	0	0	0	1	1	0	0	0	0	0	0	0	1	0	0
337	1	0	0	0	0	0	0	0	3	1	0	0	1	0	0	0	0	1	0	1
338	1	0	1	0	0	0	0	1	2	1	0	1	0	0	0	0	0	1	0	0
339	1	0	1	0	0	0	0	0	3	1	1	0	1	0	0	0	0	1	0	1
340	0	0	0	0	0	0	0	0	1	0	0	1	0	1	0	0	0	0	0	0
341	1	0	0	0	0	0	0	0	1	0	0	0	1	0	0	0	0	1	0	0
342	1	0	0	1	1	0	0	0	3	1	1	0	1	0	0	0	0	1	1	1
343	1	0	0	1	1	0	0	0	2	1	0	0	1	0	0	1	0	1	0	1
344	1	1	1	0	0	0	0	0	3	2	1	0	0	0	0	0	1	1	1	1
345	0	0	0	1	1	0	0	0	3	0	0	0	1	0	0	0	0	1	0	0
346	1	1	1	0	0	0	0	0	2	1	0	0	0	0	0	0	0	1	0	0
347	0	0	0	1	1	0	0	0	3	1	1	0	1	0	0	0	0	0	0	1
348	0	0	0	0	0	0	0	0	3	0	1	0	1	0	1	0	0	1	0	1
349	1	0	1	0	0	0	0	0	3	0	0	0	1	1	0	0	0	1	0	0
350	1	1	1	0	0	0	0	0	3	1	1	0	1	0	0	0	0	1	0	1
351	1	0	1	0	0	0	0	0	2	1	0	0	1	0	0	0	0	1	0	0
352	0	0	1	0	0	0	0	0	3	2	0	0	1	0	1	0	1	0	0	0
353	1	0	1	0	0	0	0	0	3	0	0	0	1	0	0	0	0	1	0	0
354	1	1	1	0	0	0	0	0	3	2	0	0	1	0	0	0	0	1	0	1
355	0	1	0	0	0	0	0	0	3	1	0	0	1	0	0	0	0	0	0	0
356	1	0	1	0	0	0	0	0	2	1	0	0	1	0	0	0	1	1	1	1
357	1	0	1	0	0	0	0	0	3	1	1	0	1	0	0	0	0	1	1	1
358	1	0	1	0	0	0	0	0	3	1	0	0	1	0	0	0	1	1	0	1
359	1	0	1	0	0	0	0	0	3	1	0	0	0	0	0	0	0	1	0	1
360	1	1	1	0	0	0	0	0	1	1	0	0	0	0	0	0	0	1	0	1
361	1	0	1	0	0	0	0	0	2	0	0	1	0	1	0	0	0	0	0	0
362	1	0	0	0	0	0	0	0	2	1	0	0	1	0	0	0	0	0	0	0
363	0	0	0	0	0	0	0	0	3	0	0	0	1	0	0	0	0	0	0	1
364	0	0	0	1	1	0	0	0	3	2	1	0	1	0	0	0	0	0	0	1
365	1	0	0	1	1	0	0	0	3	1	1	0	1	0	0	0	0	1	1	1
366	1	0	1	0	0	0	0	0	3	1	0	0	1	0	0	0	0	1	1	0
367	1	0	0	0	0	0	0	0	3	0	1	0	1	0	0	0	1	0	0	1
368	0	0	0	1	1	0	0	0	3	1	1	0	1	0	0	0	0	0	0	1
369	0	0	0	1	1	0	0	0	3	0	0	0	1	0	0	0	0	1	0	0
370	1	1	1	0	0	0	0	0	2	1	1	0	1	0	0	0	0	1	1	1
371	0	0	0	0	0	0	0	0	3	1	0	0	1	0	0	0	0	0	0	1
372	1	1	1	0	0	0	0	0	3	1	1	0	1	0	0	0	0	1	0	1
373	1	0	1	0	0	0	0	0	2	0	1	0	1	0	0	0	0	1	0	0
374	1	0	0	1	1	0	0	0	1	1	0	0	1	0	0	0	1	1	0	0
375	1	1	1	0	0	0	0	0	2	0	0	0	1	0	0	0	0	1	0	0
376	0	0	1	0	0	0	0	0	3	1	0	0	1	0	0	0	0	0	0	1
377	1	0	1	0	0	0	0	0	2	1	0	0	1	0	0	0	1	1	0	1
378	0	1	0	1	1	0	0	0	3	1	0	0	1	0	1	0	0	1	1	1
379	1	1	0	0	0	0	0	0	3	2	0	0	1	0	0	0	0	1	0	1
380	1	0	1	0	0	0	0	0	3	1	0	0	1	0	0	0	0	1	0	1
381	1	0	0	0	0	0	0	0	1	0	0	0	1	0	0	0	0	1	1	0
382	1	0	0	0	0	0	0	0	3	2	1	0	1	0	0	0	1	1	1	1
383	1	0	0	0	0	0	0	0	2	1	0	0	1	0	0	0	0	1	1	0
384	0	0	0	1	1	0	0	0	3	1	1	0	1	0	0	0	1	0	0	1
385	1	0	1	0	0	0	0	0	3	1	0	0	1	0	0	0	0	1	0	1
386	1	0	1	0	0	0	0	0	3	1	0	0	1	0	0	0	0	1	0	1
387	0	0	0	0	0	0	0	0	3	1	0	0	1	0	0	0	0	0	0	1
388	1	0	0	1	1	0	0	0	3	1	1	0	1	0	0	0	0	1	0	1
389	0	0	0	1	1	0	0	0	3	1	0	0	1	0	0	0	0	1	0	1
390	0	1	1	0	0	0	0	0	2	1	0	0	0	0	0	0	0	1	0	1
391	1	0	1	0	0	0	0	0	1	1	0	1	0	0	0	0	0	1	0	0
392	1	1	1	0	0	0	0	0	3	1	0	0	1	0	0	0	0	1	0	0
393	1	0	1	0	0	0	0	0	3	0	1	0	0	0	0	0	0	1	0	1
394	1	1	0	1	1	0	0	0	3	1	1	0	1	0	0	0	1	1	1	1
395	0	0	0	0	0	0	0	0	3	1	1	0	1	0	0	0	1	1	0	0
396	1	0	0	0	0	0	0	0	3	1	0	0	0	0	0	0	0	1	0	1
397	1	0	0	1	1	0	0	0	3	2	1	0	1	0	0	0	0	1	0	1
398	1	1	1	0	0	0	0	0	3	1	0	0	0	0	0	0	0	1	0	1
399	1	1	1	0	0	0	0	0	2	1	0	0	1	0	0	0	1	1	0	0
400	1	0	1	0	0	0	0	0	2	0	1	0	1	0	0	0	0	1	0	0
401	1	1	1	0	0	0	0	0	2	1	0	1	0	0	0	0	0	0	0	0
402	1	1	0	1	1	0	0	0	3	2	1	0	1	0	0	0	0	1	0	1
403	1	1	0	1	1	0	0	0	3	2	1	0	1	0	0	0	0	1	0	1
404	1	1	0	1	1	0	0	0	3	0	1	0	1	0	0	0	0	1	0	1
405	1	0	0	0	0	0	0	0	1	0	0	1	0	0	0	0	0	1	0	0
406	0	1	1	0	0	0	0	0	2	1	0	0	1	0	0	0	0	1	0	1
407	0	0	0	0	0	0	0	0	3	1	0	0	1	0	0	0	0	0	0	0
408	1	0	1	0	0	0	0	0	2	0	0	1	1	0	0	0	0	1	1	0
409	0	1	0	1	1	0	0	0	3	1	0	0	1	0	0	0	0	1	0	0
410	0	1	1	0	0	0	0	0	2	0	0	0	0	0	0	0	0	1	1	0
411	1	1	1	0	0	0	0	0	2	1	0	0	1	0	0	0	0	1	0	0
412	1	1	1	0	0	0	0	0	2	0	0	1	1	0	0	0	0	0	0	0
413	0	1	0	1	1	0	0	0	3	1	0	0	1	0	0	0	1	1	0	0
414	1	0	0	0	0	0	0	0	3	1	1	0	1	0	0	0	1	0	0	1
415	1	0	1	0	0	0	0	0	2	1	0	1	0	0	0	0	0	1	0	0
416	1	0	0	1	1	0	0	0	3	0	0	0	0	0	0	0	0	1	1	0
417	0	1	0	1	1	0	0	0	3	2	1	0	1	0	0	0	0	1	0	1
418	1	0	0	0	0	0	0	0	2	1	0	0	1	0	0	0	1	1	1	0
419	0	1	0	1	1	0	0	0	3	0	1	0	1	0	0	0	0	0	0	0
420	1	0	1	0	0	0	0	0	2	1	0	0	1	0	0	0	0	1	0	1
421	1	0	1	0	0	0	0	0	2	1	0	0	1	0	0	0	0	1	0	1
422	1	1	1	0	0	0	0	0	3	0	1	0	1	0	0	0	0	1	0	1
423	0	0	1	0	0	0	0	0	3	1	0	0	1	1	0	0	0	0	0	1
424	1	0	1	0	0	0	0	0	2	1	0	0	1	0	0	0	0	1	0	0
425	1	1	1	0	0	0	0	0	2	0	1	0	1	0	0	0	0	1	0	0
426	0	0	0	0	0	0	0	0	2	0	0	0	0	0	0	0	0	1	0	0
427	1	1	0	0	0	0	0	0	3	1	1	0	1	0	0	0	1	1	0	1
428	0	1	1	0	0	0	0	0	3	1	0	0	1	0	1	0	0	0	0	1
429	1	0	1	0	0	0	0	0	2	1	0	0	1	0	0	0	1	0	0	0
430	1	0	0	0	0	0	0	0	2	1	0	0	1	0	0	0	0	1	0	1
431	1	0	1	0	0	0	0	0	3	1	0	0	1	0	0	0	0	1	0	1
432	1	0	1	0	0	0	0	0	3	0	0	0	1	0	0	0	0	1	1	1
433	1	0	1	0	0	0	0	0	1	0	0	0	1	0	0	0	0	1	0	0
434	1	0	1	0	0	0	0	0	2	2	0	0	1	0	0	0	1	0	0	1
435	1	1	0	1	1	0	0	0	2	2	0	0	1	0	0	0	0	1	0	1
436	1	0	1	0	0	0	0	0	2	1	0	0	1	0	0	0	0	0	0	1
437	0	0	1	0	0	0	0	0	3	2	1	0	1	0	0	0	0	0	0	0
438	1	1	0	1	1	0	0	0	3	1	0	0	1	0	0	0	0	1	1	0
439	0	0	0	1	1	0	0	0	3	1	1	0	1	0	0	0	0	0	0	1
440	1	0	1	0	0	0	0	0	3	2	1	0	1	0	0	0	1	0	0	1
441	1	0	1	0	0	0	0	0	2	1	0	0	1	0	0	0	0	1	1	0
442	0	0	1	0	0	0	0	0	3	2	0	0	1	0	0	0	0	1	0	1
443	0	0	0	1	1	0	0	0	3	1	0	0	1	0	0	0	0	0	0	1
444	0	0	0	1	1	0	0	0	3	2	0	0	1	0	0	0	0	0	0	1
445	0	0	1	0	0	0	0	0	3	0	0	1	1	0	0	0	0	0	0	0
446	0	0	0	1	1	0	0	0	3	1	0	0	0	0	0	0	0	0	0	1
447	1	1	0	1	1	0	0	0	2	1	0	0	1	0	0	0	0	1	0	1
448	0	0	1	0	0	0	0	0	3	0	1	0	1	0	0	0	0	1	0	1
449	1	0	1	0	0	0	0	0	3	0	1	0	1	0	0	0	0	1	1	1
450	1	0	0	0	0	0	0	0	2	1	1	0	0	0	0	0	0	0	0	0
451	0	0	1	0	0	0	0	0	1	0	0	1	0	1	0	0	0	0	0	0
452	1	1	1	0	0	0	0	0	2	0	0	1	0	0	0	0	0	1	0	0
453	1	1	0	1	1	0	0	0	3	1	1	0	1	0	0	0	0	1	0	1
454	1	0	0	0	0	0	0	0	1	0	0	0	1	0	0	0	0	1	0	0
455	1	1	1	0	0	0	0	0	3	2	0	0	1	0	0	0	0	1	1	1
456	1	0	1	0	0	0	0	0	2	0	0	1	0	0	0	0	0	1	0	0
457	0	1	0	0	0	0	0	0	3	1	0	0	1	0	0	1	0	0	0	0
458	0	0	1	0	0	0	0	0	3	0	0	1	1	0	0	0	0	0	0	1
459	1	0	1	0	0	0	0	0	2	1	0	0	1	0	0	0	0	1	1	0
460	1	0	0	1	1	0	0	0	3	1	1	0	1	0	0	0	0	1	1	1
461	0	0	1	0	0	0	0	0	1	1	0	0	0	0	0	0	0	1	0	0
462	1	1	0	1	1	0	0	0	3	2	1	0	1	0	0	0	0	1	0	1
463	1	1	1	0	0	0	0	0	2	1	0	1	1	0	0	0	0	0	0	1
464	0	0	1	0	0	0	0	0	2	1	0	0	1	0	0	0	0	0	1	1
465	1	0	1	0	0	0	0	0	3	1	0	0	1	0	0	0	0	1	0	1
466	1	0	1	0	0	0	0	0	2	1	0	0	1	0	0	0	0	1	1	1
467	1	0	1	0	0	0	0	0	3	1	1	1	1	0	0	0	0	0	1	1
468	1	1	1	0	0	0	0	0	3	1	1	0	1	0	0	1	0	1	0	1
469	1	0	0	0	0	0	0	0	3	1	1	0	1	0	0	0	0	1	0	1
470	0	0	1	0	0	0	0	0	3	0	0	1	0	0	0	0	0	1	0	0
471	1	0	1	0	0	0	0	0	3	1	1	0	1	0	0	0	0	1	1	0
472	1	1	0	1	1	0	0	0	3	1	0	0	1	0	0	0	0	1	0	1
473	1	1	1	0	0	0	0	0	3	1	1	0	1	0	0	0	1	1	0	1
474	1	0	1	0	0	0	0	0	2	0	0	0	1	0	0	0	0	1	0	1
475	1	1	1	0	0	0	0	0	2	0	0	0	1	0	0	0	0	1	1	0
476	0	0	0	1	1	0	0	0	1	0	0	1	0	0	0	0	0	0	0	0
477	0	1	1	0	0	0	0	0	3	1	1	0	1	0	0	0	0	1	0	1
478	0	1	0	0	0	0	0	0	3	1	0	0	1	0	0	0	0	1	0	1
479	1	0	0	0	0	0	0	0	1	0	1	0	0	1	0	0	0	1	0	1
480	1	0	1	0	0	0	0	0	2	1	0	0	1	0	0	0	0	1	0	0
481	1	1	0	1	1	0	0	0	2	2	1	0	1	0	0	0	0	1	0	1
482	0	1	0	1	1	0	0	0	3	1	0	0	1	0	0	0	0	1	0	1
483	0	0	1	0	0	0	0	0	1	1	0	0	0	0	0	0	1	1	0	0
484	1	0	1	0	0	0	0	0	2	0	0	0	1	0	0	0	0	1	1	1
485	1	0	1	0	0	0	0	0	3	1	0	0	1	0	0	0	0	1	1	0
486	1	0	1	0	0	0	0	0	2	1	0	0	1	0	0	0	0	1	0	1
487	1	0	1	0	0	0	0	0	3	0	0	0	1	0	0	0	0	1	0	1
488	1	0	0	0	0	0	0	0	3	2	1	0	1	0	0	0	0	1	1	1
489	1	0	0	1	1	0	0	0	3	1	1	0	1	0	0	1	0	1	0	0
490	1	0	1	0	0	0	0	0	2	1	0	0	0	0	0	0	0	1	0	0
491	1	0	1	0	0	0	0	0	2	0	0	1	1	0	0	0	0	1	0	0
492	0	0	0	0	0	0	0	0	3	1	1	0	1	0	0	0	0	1	0	0
493	1	1	1	0	0	0	0	0	3	1	0	0	1	0	0	0	0	1	0	1
494	0	1	0	1	1	0	0	0	3	0	0	0	1	0	0	0	0	1	0	1
495	1	0	0	0	0	0	0	0	1	1	0	0	1	0	0	1	0	1	0	0
496	1	1	0	0	0	0	0	0	3	2	0	0	1	0	0	0	0	1	0	1
497	1	0	0	1	1	0	0	0	3	1	1	0	1	0	0	0	0	1	0	1
498	0	0	0	0	0	0	0	0	3	1	0	0	1	0	0	0	0	1	0	1
499	0	1	0	0	0	0	0	0	3	1	1	0	1	0	0	0	0	0	0	1
500	1	0	1	0	0	0	0	0	2	1	0	1	0	0	0	0	0	1	0	0
501	1	0	0	0	0	0	0	0	2	1	0	0	1	0	0	0	0	1	1	1
502	1	0	0	0	0	0	0	0	3	1	1	0	1	0	0	0	0	1	0	1
503	0	1	1	0	0	0	0	0	3	1	0	0	1	0	0	0	0	0	1	1
504	1	0	1	0	0	0	0	0	3	1	0	0	1	0	0	0	0	1	0	1
505	1	0	1	0	0	0	0	0	2	1	0	0	1	0	0	0	0	1	1	1
506	1	0	1	0	0	0	0	0	2	0	0	0	1	0	0	0	1	1	0	0
507	1	0	1	0	0	0	0	0	3	2	0	1	1	1	0	0	0	0	0	1
508	0	0	1	0	0	0	0	0	3	0	1	0	1	0	0	0	1	0	0	1
509	1	0	1	0	0	0	0	0	3	2	1	0	1	0	0	0	0	1	1	1
510	1	0	0	1	1	0	0	0	3	0	0	0	1	0	0	0	0	0	1	1
511	1	1	0	1	1	0	0	0	3	1	1	0	1	0	0	0	0	1	1	1
512	0	0	1	0	0	0	0	0	3	1	1	0	1	0	0	0	0	1	0	1
513	1	0	1	0	0	0	0	0	2	0	0	0	1	0	0	0	0	1	0	0
514	0	0	0	1	1	0	0	0	3	0	1	0	1	0	0	0	0	0	1	1
515	1	0	1	0	0	0	0	0	2	0	0	0	1	0	0	0	0	1	0	0
516	0	1	0	0	0	0	0	0	3	1	1	0	0	0	0	0	0	0	0	0
517	1	1	1	0	0	0	0	0	3	1	1	0	1	0	0	0	1	1	0	1
518	1	1	0	1	1	0	0	0	3	2	0	0	1	0	0	0	0	1	1	1
519	1	0	1	0	0	0	0	0	2	2	0	0	0	0	0	0	0	0	0	1
520	1	0	0	1	1	0	1	1	3	2	1	0	1	0	0	0	0	0	1	1
521	1	0	1	0	0	0	0	0	2	1	0	0	1	0	0	0	1	1	0	0
522	1	0	1	0	0	0	0	0	3	0	0	0	1	0	0	0	1	1	0	0
523	1	1	1	0	0	0	0	0	3	1	0	0	1	0	0	0	1	1	1	0
524	0	0	1	0	0	0	0	0	2	1	0	0	1	0	0	0	0	1	0	1
525	0	0	0	0	0	0	0	0	3	1	1	0	1	0	0	1	0	1	0	1
526	1	1	1	0	0	0	0	0	2	1	0	0	1	0	0	0	0	1	1	0
527	0	1	0	0	0	0	0	0	3	0	0	0	1	0	0	0	0	1	0	0
528	1	0	0	1	1	0	0	0	3	2	1	0	1	0	0	0	0	1	1	1
529	1	0	1	0	0	0	0	0	2	0	0	1	0	1	0	0	0	0	0	0
530	1	0	1	0	0	0	0	0	3	1	0	0	1	0	0	0	0	0	0	0
531	1	1	1	0	0	0	0	0	2	1	0	0	1	0	0	0	0	1	0	1
532	1	0	1	0	0	0	0	0	2	1	1	0	0	0	0	0	0	1	0	0
533	0	0	1	0	0	0	0	0	3	1	0	0	1	0	0	0	0	0	0	0
534	1	0	1	0	0	0	0	0	3	0	0	0	1	0	0	0	0	1	0	1
535	1	0	1	0	0	0	0	0	2	0	0	1	1	0	0	0	0	1	0	0
536	0	0	1	0	0	0	0	0	1	0	0	1	0	1	0	0	0	1	0	0
537	1	1	1	0	0	0	0	0	2	1	0	0	1	0	0	0	0	1	0	1
538	0	0	0	0	0	0	0	0	3	0	1	0	1	0	0	0	0	1	0	0
539	1	0	1	0	0	0	0	0	2	1	0	1	0	1	0	0	0	1	0	0
540	0	0	1	0	0	0	0	0	3	1	1	0	1	0	0	0	0	1	0	1
541	1	0	0	0	0	0	0	0	3	1	0	1	1	1	0	0	0	1	0	1
542	0	1	1	0	0	0	0	0	2	0	0	0	1	0	0	0	0	0	0	1
543	0	1	0	0	0	0	0	0	3	2	0	0	1	0	0	0	0	0	0	0
544	1	0	0	1	1	0	0	0	3	1	0	0	1	0	0	0	0	1	1	1
545	0	1	0	0	0	0	0	0	3	0	0	0	0	0	0	0	0	1	0	1
546	1	1	0	1	1	0	0	0	3	2	1	0	1	0	0	0	0	1	0	1
547	0	0	0	1	1	0	0	0	3	2	1	0	1	0	0	0	0	1	1	1
548	0	0	0	1	1	0	0	0	3	1	0	1	1	0	0	0	0	0	0	0
549	1	1	1	0	0	0	0	0	3	1	0	0	1	0	0	0	0	0	1	1
550	1	0	1	0	0	0	0	0	2	1	0	0	1	0	0	0	1	1	1	0
551	0	0	1	0	0	0	0	0	3	1	0	0	1	0	1	0	0	1	0	1
552	0	0	1	0	0	0	0	0	3	1	0	0	1	0	0	0	0	0	0	0
553	0	0	1	0	0	0	0	0	3	1	0	0	1	0	0	0	0	0	0	0
554	1	0	1	0	0	0	0	0	3	1	0	0	1	0	0	0	0	1	1	1
555	0	0	0	0	0	0	0	0	2	1	0	0	1	0	0	0	0	0	0	0
556	1	1	0	0	0	0	0	0	3	1	1	0	1	0	0	0	0	1	0	1
557	0	1	0	1	1	0	0	0	1	2	0	0	1	0	0	0	0	0	0	1
558	1	0	0	1	0	1	1	1	3	2	1	0	1	0	0	0	0	0	1	1
559	0	1	0	1	0	0	0	0	3	2	0	0	1	0	0	0	0	0	0	1
560	1	0	0	1	1	0	0	0	3	1	0	0	1	0	0	0	0	1	0	0
561	0	1	0	1	1	0	0	0	3	1	0	0	1	0	0	0	0	0	0	1
562	0	1	0	0	0	0	0	0	3	2	0	0	1	0	0	0	1	0	0	1
563	0	0	0	1	1	0	0	0	1	0	0	0	1	0	0	0	0	0	0	0
564	0	0	1	0	0	0	0	0	3	1	0	1	1	0	0	0	0	0	0	0
565	1	1	1	0	0	0	0	0	3	2	1	0	1	0	0	0	0	1	1	1
566	1	1	1	0	0	0	0	0	2	1	0	0	1	0	0	0	0	1	0	1
567	1	0	0	0	0	0	1	0	3	1	1	0	1	0	0	0	0	1	0	1
568	1	1	0	1	1	1	0	0	2	2	0	0	1	0	0	0	0	1	1	1
569	1	0	0	1	1	1	0	0	3	2	0	0	1	0	0	0	0	1	0	1
570	1	0	0	1	1	0	0	0	3	1	1	0	1	0	0	0	0	1	0	1
571	0	0	0	1	1	0	0	0	2	0	0	1	0	1	0	0	0	1	1	0
572	0	0	1	0	0	0	0	0	3	1	0	1	0	0	0	0	0	1	0	0
573	1	1	0	1	0	0	0	0	3	2	0	0	1	0	0	0	0	1	1	1
574	0	0	0	1	1	0	0	0	2	1	0	0	1	0	0	0	0	1	1	1
575	1	1	0	1	1	0	0	0	3	2	1	0	1	0	0	0	0	0	1	1
576	0	0	1	0	0	0	0	0	3	1	0	0	1	0	0	0	0	1	0	1
577	0	1	0	0	0	0	0	0	3	1	0	0	1	0	0	0	0	0	0	0
578	0	0	1	0	0	0	0	0	1	2	0	1	0	0	0	0	0	1	0	0
579	0	0	0	0	0	0	0	0	1	1	1	0	1	0	0	0	0	1	0	1
580	1	1	0	1	1	0	0	0	1	1	0	0	1	0	0	0	0	1	1	1
581	1	0	0	1	1	0	0	0	3	2	1	0	1	0	0	0	0	1	0	1
582	0	0	1	0	0	0	0	0	1	2	0	0	1	0	0	0	0	1	0	1
583	0	1	0	1	0	0	0	0	2	1	0	1	1	0	0	0	0	1	0	0
584	1	0	0	1	1	1	0	0	3	2	1	0	1	0	0	0	0	1	1	1
585	0	0	0	0	0	0	0	0	3	2	1	0	1	0	0	0	1	1	0	1
586	1	1	1	0	0	0	0	0	3	1	0	0	1	0	0	0	0	1	0	1
587	1	0	0	1	1	0	0	0	3	2	0	0	1	0	0	0	0	1	0	1
588	0	1	0	0	0	0	0	0	3	2	0	0	1	0	0	0	0	0	0	1
589	1	0	1	0	0	0	1	1	3	1	0	0	1	0	0	0	0	1	0	1
590	0	1	1	0	0	0	0	0	2	1	0	0	1	0	0	0	0	0	0	1
591	1	0	0	1	0	0	0	0	3	2	1	0	1	0	0	0	0	1	1	1
592	1	0	1	0	0	0	0	0	3	0	0	0	1	0	0	0	0	1	1	0
593	0	0	0	0	0	0	0	0	1	1	0	1	1	0	0	0	0	0	0	0
594	0	1	0	1	1	0	0	0	2	2	1	0	1	0	1	0	0	1	0	1
595	1	0	0	1	1	0	0	0	3	2	1	0	1	0	0	0	0	1	0	1
596	1	0	1	0	0	0	0	0	1	2	0	0	1	0	0	0	0	1	1	0
597	0	0	1	0	0	0	0	0	3	0	0	0	1	1	0	0	1	0	0	1
598	1	1	0	1	0	0	0	0	3	1	0	0	1	0	0	0	0	0	1	1
599	0	0	1	0	0	0	0	0	3	0	0	1	0	0	0	0	0	1	0	0
600	1	1	0	1	1	0	0	0	3	1	1	0	1	0	0	0	0	1	0	1
601	0	1	0	0	0	0	0	0	3	1	0	0	1	0	0	0	0	1	0	0
602	1	0	1	0	0	0	0	0	3	2	0	0	1	0	0	0	0	0	0	1
603	1	1	0	1	1	0	0	0	3	2	0	0	1	0	0	0	0	1	0	0
604	1	1	0	1	1	0	0	0	3	2	0	0	1	0	0	0	0	1	0	0
605	1	0	1	0	0	0	0	0	1	1	0	0	1	0	0	0	0	0	0	1
606	1	0	1	0	0	0	0	0	2	1	0	0	1	0	0	0	0	1	0	0
607	0	0	1	0	0	0	0	0	3	0	0	0	0	0	0	0	0	1	0	0
608	0	0	1	0	0	1	0	0	3	2	0	0	0	0	0	0	0	0	0	0
609	1	1	0	1	0	1	0	0	3	1	0	0	1	0	0	0	1	1	0	0
610	1	0	1	0	0	0	0	0	3	1	0	0	0	0	0	0	0	1	1	0
611	1	0	0	0	0	0	0	0	3	1	0	0	1	0	0	0	1	1	0	1
612	0	0	0	1	0	0	0	0	1	1	0	0	1	0	0	0	1	0	0	1
613	1	0	0	1	1	0	0	0	2	2	0	0	1	0	0	0	0	1	1	1
614	1	1	1	0	0	0	0	0	3	1	0	0	1	0	0	0	0	1	1	1
615	1	1	1	0	0	0	1	1	3	2	0	0	1	0	0	0	0	1	1	1
616	0	0	1	0	0	0	0	0	3	1	0	0	1	0	0	0	0	1	0	1
617	1	1	1	0	0	0	0	0	3	2	0	0	1	0	0	0	1	0	0	1
618	1	0	0	1	1	0	0	0	3	2	1	0	1	0	0	1	0	1	0	1
619	1	1	1	0	0	0	0	0	2	0	0	1	0	1	0	0	0	1	0	1
620	0	1	0	1	1	0	0	0	2	2	0	0	1	0	1	0	0	1	0	1
621	0	0	1	0	0	0	1	0	2	0	0	1	0	1	0	0	1	0	0	0
622	0	1	0	1	1	0	0	0	3	1	0	1	0	1	0	0	1	1	1	0
623	1	0	1	0	0	0	0	0	2	1	0	0	1	0	0	0	0	1	1	1
624	0	0	0	1	1	0	0	0	3	2	0	0	1	0	1	0	0	1	0	1
625	1	1	0	1	1	0	0	0	1	1	0	0	1	0	0	0	0	1	1	1
626	0	1	1	0	0	0	0	0	3	0	0	0	0	0	0	0	0	1	0	0
627	1	1	0	1	1	0	0	0	2	1	1	0	1	0	0	0	1	0	0	1
628	0	0	1	0	0	0	0	0	3	2	0	1	0	0	0	0	0	1	0	0
629	1	1	1	0	0	0	0	0	2	0	0	1	1	0	0	0	1	1	1	0
630	1	0	0	0	0	0	0	0	3	2	1	0	1	0	0	0	0	1	1	1
631	1	0	1	0	0	0	0	0	1	1	0	0	1	0	0	0	0	1	1	1
632	1	0	0	1	1	0	0	0	2	1	0	0	1	0	0	0	0	1	0	1
633	1	0	1	0	0	0	0	0	1	0	0	0	1	0	0	0	0	1	0	0
634	0	0	1	0	0	0	0	0	3	2	0	0	1	0	0	0	0	0	0	1
635	0	1	0	1	1	0	0	0	1	2	1	0	1	0	0	0	0	0	0	1
636	0	1	0	1	1	0	0	0	3	1	0	0	1	0	0	0	0	1	0	1
637	1	0	1	0	0	0	0	0	1	0	0	0	1	0	0	0	0	1	1	0
638	1	0	0	0	0	0	0	0	3	0	0	1	1	0	0	0	0	1	1	1
639	0	0	1	0	0	0	0	0	1	0	0	0	0	1	0	0	0	1	0	0
640	0	0	1	0	0	0	0	0	1	2	0	0	1	0	0	0	0	0	0	1
641	0	1	0	1	1	0	0	0	1	0	0	1	0	1	0	0	0	1	0	1
642	0	0	1	0	0	0	0	0	3	1	0	1	0	1	0	0	0	0	0	0
643	1	0	1	0	0	0	0	0	2	1	0	0	1	0	0	0	1	1	0	1
644	1	1	0	1	1	0	0	0	3	2	1	0	1	0	0	0	0	1	0	1
645	0	0	0	1	1	0	0	0	3	2	1	0	1	0	0	0	0	1	1	1
646	1	1	0	1	1	0	0	0	2	1	0	0	1	0	0	0	0	1	0	1
647	1	0	0	0	0	0	0	0	2	1	0	0	1	0	0	0	0	1	1	1
648	1	1	0	0	0	0	0	0	3	0	0	1	1	0	0	0	0	1	0	0
649	0	1	0	0	0	0	0	0	3	2	1	0	1	0	0	0	0	0	1	1
650	1	1	0	1	0	0	0	0	3	2	1	0	1	0	0	0	0	1	0	1
651	0	0	0	1	1	0	0	0	2	0	0	0	1	1	0	0	0	0	0	0
652	1	1	0	1	1	0	0	0	3	1	0	0	1	0	0	0	0	1	1	1
653	1	1	1	0	0	0	0	0	3	1	1	0	1	0	0	0	0	1	0	1
654	1	0	0	1	1	0	0	0	3	1	0	1	1	0	0	0	0	1	0	0
655	1	0	0	0	0	0	0	0	3	1	1	0	1	0	0	0	1	1	0	1
656	1	1	0	1	1	0	0	0	3	2	1	0	1	0	0	0	0	1	1	1
657	0	0	0	1	1	1	0	0	3	0	1	0	1	0	0	0	0	1	0	0
658	1	0	1	0	0	0	0	0	3	1	0	1	1	0	0	0	1	1	0	0
659	1	0	1	0	0	0	0	0	3	2	0	0	1	0	0	1	0	1	0	1
660	0	0	0	0	0	0	0	0	3	0	0	0	1	0	0	0	0	0	0	1
661	1	0	0	0	0	0	1	1	3	1	0	0	1	0	0	0	0	1	0	1
662	0	0	0	0	0	0	0	0	1	0	0	0	1	0	0	0	0	0	0	1
663	0	1	0	1	1	0	0	0	3	2	0	0	1	0	0	0	0	0	0	1
664	1	0	0	0	0	0	0	0	3	2	0	0	1	0	0	0	0	1	0	1
665	1	0	1	0	0	0	1	1	3	0	0	0	1	0	0	0	0	1	0	0
666	0	0	1	0	0	0	1	0	1	0	1	0	1	0	0	0	0	1	0	0
667	1	0	1	0	0	0	0	0	3	2	0	0	1	0	0	0	0	1	1	1
668	0	1	0	0	0	0	0	0	1	1	0	0	1	0	0	0	0	1	0	0
669	1	0	0	0	0	0	0	0	2	1	1	0	1	0	0	0	1	1	0	0
670	1	0	0	1	1	1	0	0	2	1	0	0	1	0	0	0	0	1	1	1
671	1	0	0	1	1	0	0	0	3	1	0	0	1	0	0	0	0	1	1	1
672	1	0	1	0	0	1	0	0	1	0	0	0	1	0	0	0	0	1	0	0
673	0	0	1	0	0	0	1	0	3	0	0	0	1	0	0	0	0	1	0	1
674	0	1	0	0	0	0	0	0	3	1	0	1	1	1	0	0	0	0	0	0
675	1	0	1	0	0	0	0	0	3	0	0	0	0	0	0	0	0	1	1	1
676	1	1	1	0	0	0	0	0	2	1	1	0	1	0	0	0	0	1	1	1
677	1	0	0	1	1	0	0	0	2	1	0	0	1	0	0	0	0	1	0	1
678	0	1	1	0	0	0	0	0	3	1	0	1	1	0	0	0	0	1	0	0
679	1	0	0	1	1	0	0	0	2	1	0	0	1	0	0	0	0	1	1	0
680	1	1	1	0	0	0	0	0	3	2	0	0	1	0	0	0	0	1	1	1
681	0	1	0	1	1	0	0	0	3	1	1	0	1	0	0	0	0	1	1	1
682	1	0	1	0	0	0	0	0	3	1	1	0	1	0	0	0	0	1	0	1
683	0	0	0	0	1	1	0	0	3	1	1	0	1	0	0	0	0	1	0	1
684	0	0	1	0	0	1	0	0	3	1	0	0	1	0	0	0	0	0	0	1
685	1	1	0	0	1	0	0	0	2	2	1	0	1	0	0	0	1	0	0	1
686	1	1	0	1	1	0	0	0	3	2	0	0	1	0	0	0	0	1	1	0
687	1	1	1	0	0	0	0	0	1	1	0	0	1	0	0	0	1	1	0	1
688	1	0	0	1	1	0	0	0	3	1	0	0	1	0	0	0	0	1	0	1
689	0	0	1	0	0	0	0	0	3	1	1	0	1	0	0	0	0	1	1	1
690	0	0	1	0	0	0	0	0	3	0	0	0	1	0	0	0	0	0	0	1
691	1	0	1	0	0	0	0	0	3	0	0	1	0	1	0	0	0	0	0	0
692	1	0	1	0	0	0	0	0	3	1	0	0	1	0	0	0	0	1	0	1
693	0	0	1	0	0	0	0	0	3	0	0	1	1	0	0	0	0	1	0	0
694	1	1	1	0	0	0	0	0	2	2	0	0	1	0	0	0	0	1	1	1
695	1	0	1	0	0	0	0	0	1	0	0	1	1	0	0	0	0	1	1	0
696	0	0	1	0	0	0	0	0	1	1	0	0	1	0	0	0	0	0	0	1
697	1	0	1	0	0	0	0	0	1	1	1	0	1	0	0	0	0	1	1	0
698	1	0	0	1	1	0	0	0	3	2	1	0	1	0	0	0	0	1	1	1
699	1	1	1	0	0	0	0	0	1	1	0	0	1	0	0	0	0	1	0	1
700	1	0	0	0	0	0	0	0	2	2	1	0	1	0	0	0	0	1	0	1
701	1	0	0	1	1	0	0	0	2	0	0	1	1	0	0	0	0	1	1	0
702	1	0	1	0	0	0	0	0	3	2	1	0	1	0	0	0	0	0	1	1
703	1	0	0	0	0	0	0	0	3	2	0	0	1	0	0	0	0	1	1	0
704	1	0	1	0	0	0	0	0	2	1	0	0	1	0	0	0	0	1	1	0
705	1	0	1	0	0	0	1	1	2	2	1	0	1	0	0	0	0	1	1	1
706	0	0	0	1	1	0	0	0	1	1	1	0	1	0	0	0	0	1	0	1
707	1	0	0	0	0	0	0	0	2	1	1	1	1	0	0	0	0	1	0	0
708	1	1	1	0	0	0	0	0	3	1	0	0	1	0	0	0	0	1	0	1
709	1	0	1	0	0	0	0	0	3	1	0	0	1	0	0	0	0	1	1	1
710	1	1	0	1	0	0	0	0	1	1	0	0	1	0	0	0	1	0	0	1
711	1	1	0	1	0	0	0	0	3	1	0	0	1	0	0	0	0	1	1	1
712	1	1	0	0	0	0	0	0	3	1	0	0	1	0	0	0	1	1	1	1
713	0	0	1	0	0	0	0	0	3	0	1	0	1	0	0	0	0	1	0	1
714	0	0	1	0	0	1	0	0	1	0	0	0	1	0	0	0	0	0	0	1
715	0	0	1	0	0	0	0	0	1	0	0	0	1	0	0	0	0	0	0	1
716	0	0	0	1	1	0	1	0	3	0	1	0	1	0	0	0	1	0	0	1
717	1	1	0	1	1	0	0	0	2	2	0	0	0	0	0	0	0	1	1	1
718	1	0	1	0	0	0	0	0	1	0	0	0	1	0	0	0	0	1	0	0
719	0	0	1	0	0	0	0	0	3	1	0	1	0	0	0	0	0	1	0	0
720	1	0	1	0	0	0	0	0	2	1	0	0	1	0	0	0	0	1	0	1
721	0	0	1	0	0	0	0	0	3	0	1	0	1	1	0	0	0	1	0	1
722	1	1	1	0	0	0	0	0	2	1	0	0	1	0	0	0	0	1	0	1
723	1	1	1	0	0	0	0	0	3	0	0	0	1	0	0	0	0	0	0	0
724	1	1	1	0	0	0	0	0	3	2	1	0	1	0	0	0	1	0	0	1
725	1	0	1	0	0	0	0	0	3	1	0	0	1	0	0	0	0	1	0	1
726	1	0	1	0	0	0	0	0	3	1	0	0	1	0	0	0	0	1	1	1
727	1	0	1	0	0	0	0	0	3	1	1	0	1	0	0	0	0	1	0	1
728	1	1	1	0	0	0	0	0	2	1	1	0	1	0	0	0	0	1	1	1
729	0	0	0	1	1	0	0	0	3	1	0	0	1	0	0	0	0	0	0	1
730	1	1	1	0	0	0	0	0	3	1	0	0	1	0	0	0	0	1	1	0
731	1	0	0	1	1	1	0	0	3	1	0	0	1	0	0	0	0	1	0	1
732	1	1	0	0	0	0	0	0	3	1	0	0	1	0	0	0	0	1	0	1
733	0	1	0	1	1	1	0	0	3	2	0	0	1	0	1	0	0	0	0	1
734	1	0	0	0	0	0	1	1	3	0	0	1	1	0	0	0	0	1	0	1
735	1	0	1	0	0	0	0	0	3	1	1	0	1	0	0	0	1	1	0	1
736	1	0	1	0	0	0	0	0	2	0	0	0	1	0	0	0	1	1	0	0
737	1	1	0	0	0	0	0	0	3	1	0	0	1	0	0	0	0	1	0	1
738	1	0	1	1	1	0	0	0	2	0	1	0	1	0	0	0	0	1	0	1
739	1	1	1	0	0	0	0	0	3	1	0	0	1	0	0	0	0	1	0	0
740	1	0	1	0	0	0	0	0	3	1	0	0	1	0	0	0	0	1	1	0
741	1	1	1	0	0	0	0	0	2	1	0	0	1	0	0	0	0	1	1	1
742	0	1	1	0	0	0	0	0	3	1	1	0	1	0	0	0	0	1	0	1
743	1	1	0	0	0	0	0	0	2	2	1	0	1	0	0	0	1	1	0	1
744	1	1	0	1	0	0	0	0	3	1	0	1	1	0	0	0	0	1	1	0
745	0	1	1	0	0	0	0	0	3	1	0	0	1	0	0	1	0	1	0	1
746	0	0	1	0	0	0	0	0	1	0	0	1	1	0	0	0	0	1	0	0
747	1	0	0	0	0	0	1	1	2	1	0	1	1	0	0	0	0	1	0	0
748	1	0	0	1	1	0	0	0	3	2	1	0	1	0	0	0	0	1	0	0
749	1	1	1	0	0	0	0	0	1	1	0	0	1	0	0	0	0	1	1	1
750	1	0	1	0	0	0	0	0	3	2	0	0	1	0	0	0	0	1	1	1
751	1	1	1	0	0	0	1	0	3	1	0	0	1	0	0	0	0	1	1	0
752	0	0	0	0	0	0	0	0	2	1	1	0	1	0	0	0	0	1	0	1
753	1	1	1	0	0	0	0	0	3	2	1	0	1	0	0	0	0	1	0	1
754	1	0	1	0	0	0	0	0	2	2	0	0	1	0	0	0	0	0	1	1
755	1	1	0	1	0	0	0	0	3	1	1	0	1	0	0	0	0	1	1	1
756	1	0	1	0	0	0	0	0	2	1	0	0	1	0	0	0	0	1	0	1
757	0	1	1	0	0	0	0	0	3	0	0	0	1	0	0	0	1	1	0	0
758	1	0	1	0	0	0	1	1	3	0	0	1	0	1	0	0	0	1	0	1
759	0	0	0	1	0	1	0	0	2	2	0	0	1	0	0	0	0	0	0	1
760	1	1	1	0	0	0	0	0	3	2	1	0	1	0	0	0	0	1	1	1
761	1	0	0	1	0	0	0	0	2	1	0	0	1	0	0	0	0	1	1	0
762	1	0	1	0	0	0	1	0	3	0	0	0	1	1	0	0	0	1	1	1
763	1	0	1	0	0	0	0	0	3	0	0	1	1	0	0	0	0	0	0	1
764	1	0	1	0	0	0	0	0	3	0	0	0	0	1	0	0	0	1	1	0
765	1	0	1	0	0	0	0	0	3	0	0	0	1	0	0	0	0	1	1	0
766	1	1	1	0	0	0	0	0	3	1	0	0	1	0	0	0	0	1	0	0
767	1	0	1	0	0	0	1	1	3	0	0	0	1	0	0	0	1	1	0	0
768	1	1	0	0	0	0	0	0	2	2	0	0	1	0	0	0	0	1	1	1
769	0	0	1	0	0	0	0	0	3	0	1	0	1	0	0	0	0	1	0	0
770	1	0	1	0	0	0	0	0	2	0	0	0	1	0	0	0	0	1	0	0
771	1	1	1	0	0	0	1	1	2	0	0	1	1	0	0	0	0	1	1	1
772	0	0	0	1	1	0	0	0	2	1	0	0	1	0	0	0	0	0	0	0
773	1	0	0	1	1	0	0	0	2	1	0	1	1	0	0	1	0	1	1	0
